# Supplementary material for: Vast Amounts of Encoded Items Nullify but Do Not Reverse the Effect of Sleep on Declarative Memory
Source: Front Psychol. 2021 Jan 6;11:607070. doi: 10.3389/fpsyg.2020.607070 (PMC7821853; doi:10.3389/fpsyg.2020.607070)
Supplement: Supplementary file 2 [file Data_Sheet_2.zip]

Archive with 313 entries (312 files):
- memoryData_raw/
- memoryData_raw/PAL_10_1_2.xlsx
- memoryData_raw/PAL_10_1_3.xlsx
- memoryData_raw/PAL_10_2_2.xlsx
- memoryData_raw/PAL_10_2_3.xlsx
- memoryData_raw/PAL_11_1_2.xlsx
- memoryData_raw/PAL_11_1_3.xlsx
- memoryData_raw/PAL_11_2_2.xlsx
- memoryData_raw/PAL_11_2_3.xlsx
- memoryData_raw/PAL_12_1_2.xlsx
- memoryData_raw/PAL_12_1_3.xlsx
- memoryData_raw/PAL_12_2_2.xlsx
- memoryData_raw/PAL_12_2_3.xlsx
- memoryData_raw/PAL_13_1_2.xlsx
- memoryData_raw/PAL_13_1_3.xlsx
- memoryData_raw/PAL_13_2_2.xlsx
- memoryData_raw/PAL_13_2_3.xlsx
- memoryData_raw/PAL_14_1_2.xlsx
- memoryData_raw/PAL_14_1_3.xlsx
- memoryData_raw/PAL_14_2_2.xlsx
- memoryData_raw/PAL_14_2_3.xlsx
- memoryData_raw/PAL_15_1_2.xlsx
- memoryData_raw/PAL_15_1_3.xlsx
- memoryData_raw/PAL_15_2_2.xlsx
- memoryData_raw/PAL_15_2_3.xlsx
- memoryData_raw/PAL_16_1_2.xlsx
- memoryData_raw/PAL_16_1_3.xlsx
- memoryData_raw/PAL_16_2_2.xlsx
- memoryData_raw/PAL_16_2_3.xlsx
- memoryData_raw/PAL_17_1_2.xlsx
- memoryData_raw/PAL_17_1_3.xlsx
- memoryData_raw/PAL_17_2_2.xlsx
- memoryData_raw/PAL_17_2_3.xlsx
- memoryData_raw/PAL_18_1_2.xlsx
- memoryData_raw/PAL_18_1_3.xls
- memoryData_raw/PAL_18_2_2.xlsx
- memoryData_raw/PAL_18_2_3.xlsx
- memoryData_raw/PAL_19_1_2.xlsx
- memoryData_raw/PAL_19_1_3.xlsx
- memoryData_raw/PAL_19_2_2.xlsx
- memoryData_raw/PAL_19_2_3.xlsx
- memoryData_raw/PAL_1_1_2.xlsx
- memoryData_raw/PAL_1_1_3.xlsx
- memoryData_raw/PAL_1_2_2.xlsx
- memoryData_raw/PAL_1_2_3.xlsx
- memoryData_raw/PAL_21_1_2.xlsx
- memoryData_raw/PAL_21_1_3.xlsx
- memoryData_raw/PAL_21_2_2.xlsx
- memoryData_raw/PAL_21_2_3.xlsx
- memoryData_raw/PAL_22_1_2.xlsx
- memoryData_raw/PAL_22_1_3.xlsx
- memoryData_raw/PAL_22_2_2.xlsx
- memoryData_raw/PAL_22_2_3.xlsx
- memoryData_raw/PAL_23_1_2.xlsx
- memoryData_raw/PAL_23_1_3.xlsx
- memoryData_raw/PAL_23_2_2.xlsx
- memoryData_raw/PAL_23_2_3.xlsx
- memoryData_raw/PAL_24_1_2.xlsx
- memoryData_raw/PAL_24_1_3.xlsx
- memoryData_raw/PAL_24_2_2.xlsx
- memoryData_raw/PAL_24_2_3.xlsx
- memoryData_raw/PAL_25_1_2.xlsx
- memoryData_raw/PAL_25_1_3.xlsx
- memoryData_raw/PAL_25_2_2.xlsx
- memoryData_raw/PAL_25_2_3.xlsx
- memoryData_raw/PAL_26_1_2.xlsx
- memoryData_raw/PAL_26_1_3.xlsx
- memoryData_raw/PAL_26_2_2.xlsx
- memoryData_raw/PAL_26_2_3.xlsx
- memoryData_raw/PAL_27_1_2.xlsx
- memoryData_raw/PAL_27_1_3.xls
- memoryData_raw/PAL_27_2_2.xls
- memoryData_raw/PAL_27_2_3.xlsx
- memoryData_raw/PAL_28_1_2.xlsx
- memoryData_raw/PAL_28_1_3.xlsx
- memoryData_raw/PAL_28_2_2.xlsx
- memoryData_raw/PAL_28_2_3.xlsx
- memoryData_raw/PAL_29_1_2.xlsx
- memoryData_raw/PAL_29_1_3.xlsx
- memoryData_raw/PAL_29_2_2.xlsx
- memoryData_raw/PAL_29_2_3.xlsx
- memoryData_raw/PAL_2_1_2.xlsx
- memoryData_raw/PAL_2_1_3.xlsx
- memoryData_raw/PAL_2_2_2.xlsx
- memoryData_raw/PAL_2_2_3.xlsx
- memoryData_raw/PAL_30_1_2.xlsx
- memoryData_raw/PAL_30_1_3.xlsx
- memoryData_raw/PAL_30_2_2.xlsx
- memoryData_raw/PAL_30_2_3.xlsx
- memoryData_raw/PAL_31_1_2.xlsx
- memoryData_raw/PAL_31_1_3.xlsx
- memoryData_raw/PAL_31_2_2.xlsx
- memoryData_raw/PAL_31_2_3.xlsx
- memoryData_raw/PAL_32_1_2.xlsx
- memoryData_raw/PAL_32_1_3.xlsx
- memoryData_raw/PAL_32_2_2.xlsx
- memoryData_raw/PAL_32_2_3.xlsx
- memoryData_raw/PAL_33_1_2.xlsx
- memoryData_raw/PAL_33_1_3.xlsx
- memoryData_raw/PAL_33_2_2.xlsx
- memoryData_raw/PAL_33_2_3.xlsx
- memoryData_raw/PAL_34_1_2.xlsx
- memoryData_raw/PAL_34_1_3.xlsx
- memoryData_raw/PAL_34_2_2.xlsx
- memoryData_raw/PAL_34_2_3.xlsx
- memoryData_raw/PAL_35_1_2.xlsx
- memoryData_raw/PAL_35_1_3.xlsx
- memoryData_raw/PAL_35_2_2.xlsx
- memoryData_raw/PAL_35_2_3.xlsx
- memoryData_raw/PAL_36_1_2.xlsx
- memoryData_raw/PAL_36_1_3.xlsx
- memoryData_raw/PAL_36_2_2.xlsx
- memoryData_raw/PAL_36_2_3.xlsx
- memoryData_raw/PAL_37_1_2.xlsx
- memoryData_raw/PAL_37_1_3.xlsx
- memoryData_raw/PAL_37_2_2.xlsx
- memoryData_raw/PAL_37_2_3.xlsx
- memoryData_raw/PAL_38_1_2.xlsx
- memoryData_raw/PAL_38_1_3.xlsx
- memoryData_raw/PAL_38_2_2.xlsx
- memoryData_raw/PAL_38_2_3.xlsx
- memoryData_raw/PAL_39_1_2.xlsx
- memoryData_raw/PAL_39_1_3.xlsx
- memoryData_raw/PAL_39_2_2.xlsx
- memoryData_raw/PAL_39_2_3.xlsx
- memoryData_raw/PAL_3_1_2.xlsx
- memoryData_raw/PAL_3_1_3.xlsx
- memoryData_raw/PAL_3_2_2.xlsx
- memoryData_raw/PAL_3_2_3.xlsx
- memoryData_raw/PAL_41_1_2.xlsx
- memoryData_raw/PAL_41_1_3.xlsx
- memoryData_raw/PAL_41_2_2.xlsx
- memoryData_raw/PAL_41_2_3.xlsx
- memoryData_raw/PAL_42_1_2.xlsx
- memoryData_raw/PAL_42_1_3.xlsx
- memoryData_raw/PAL_42_2_2.xlsx
- memoryData_raw/PAL_42_2_3.xlsx
- memoryData_raw/PAL_43_1_2.xlsx
- memoryData_raw/PAL_43_1_3.xlsx
- memoryData_raw/PAL_43_2_2.xlsx
- memoryData_raw/PAL_43_2_3.xlsx
- memoryData_raw/PAL_44_1_2.xlsx
- memoryData_raw/PAL_44_1_3.xlsx
- memoryData_raw/PAL_44_2_2.xlsx
- memoryData_raw/PAL_44_2_3.xlsx
- memoryData_raw/PAL_45_1_2.xlsx
- memoryData_raw/PAL_45_1_3.xlsx
- memoryData_raw/PAL_45_2_2.xlsx
- memoryData_raw/PAL_45_2_3.xlsx
- memoryData_raw/PAL_46_1_2.xlsx
- memoryData_raw/PAL_46_1_3.xlsx
- memoryData_raw/PAL_46_2_2.xlsx
- memoryData_raw/PAL_46_2_3.xlsx
- memoryData_raw/PAL_47_1_2.xlsx
- memoryData_raw/PAL_47_1_3.xlsx
- memoryData_raw/PAL_47_2_2.xlsx
- memoryData_raw/PAL_47_2_3.xlsx
- memoryData_raw/PAL_48_1_2.xlsx
- memoryData_raw/PAL_48_1_3.xlsx
- memoryData_raw/PAL_48_2_2.xlsx
- memoryData_raw/PAL_48_2_3.xlsx
- memoryData_raw/PAL_49_1_2.xlsx
- memoryData_raw/PAL_49_1_3.xlsx
- memoryData_raw/PAL_49_2_2.xlsx
- memoryData_raw/PAL_49_2_3.xlsx
- memoryData_raw/PAL_4_1_2.xlsx
- memoryData_raw/PAL_4_1_3.xlsx
- memoryData_raw/PAL_4_2_2.xlsx
- memoryData_raw/PAL_4_2_3.xlsx
- memoryData_raw/PAL_50_1_2.xlsx
- memoryData_raw/PAL_50_1_3.xlsx
- memoryData_raw/PAL_50_2_2.xlsx
- memoryData_raw/PAL_50_2_3.xlsx
- memoryData_raw/PAL_51_1_2.xlsx
- memoryData_raw/PAL_51_1_3.xlsx
- memoryData_raw/PAL_51_2_2.xlsx
- memoryData_raw/PAL_51_2_3.xlsx
- memoryData_raw/PAL_52_1_2.xlsx
- memoryData_raw/PAL_52_1_3.xlsx
- memoryData_raw/PAL_52_2_2.xlsx
- memoryData_raw/PAL_52_2_3.xlsx
- memoryData_raw/PAL_53_1_2.xlsx
- memoryData_raw/PAL_53_1_3.xlsx
- memoryData_raw/PAL_53_2_2.xlsx
- memoryData_raw/PAL_53_2_3.xlsx
- memoryData_raw/PAL_54_1_2.xlsx
- memoryData_raw/PAL_54_1_3.xlsx
- memoryData_raw/PAL_54_2_2.xlsx
- memoryData_raw/PAL_54_2_3.xlsx
- memoryData_raw/PAL_55_1_2.xlsx
- memoryData_raw/PAL_55_1_3.xlsx
- memoryData_raw/PAL_55_2_2.xlsx
- memoryData_raw/PAL_55_2_3.xlsx
- memoryData_raw/PAL_56_1_2.xlsx
- memoryData_raw/PAL_56_1_3.xlsx
- memoryData_raw/PAL_56_2_2.xlsx
- memoryData_raw/PAL_56_2_3.xlsx
- memoryData_raw/PAL_57_1_2.xlsx
- memoryData_raw/PAL_57_1_3.xlsx
- memoryData_raw/PAL_57_2_2.xlsx
- memoryData_raw/PAL_57_2_3.xlsx
- memoryData_raw/PAL_58_1_2.xlsx
- memoryData_raw/PAL_58_1_3.xlsx
- memoryData_raw/PAL_58_2_2.xlsx
- memoryData_raw/PAL_58_2_3.xlsx
- memoryData_raw/PAL_59_1_2.xlsx
- memoryData_raw/PAL_59_1_3.xlsx
- memoryData_raw/PAL_59_2_2.xlsx
- memoryData_raw/PAL_59_2_3.xlsx
- memoryData_raw/PAL_5_1_2.xlsx
- memoryData_raw/PAL_5_1_3.xlsx
- memoryData_raw/PAL_5_2_2.xlsx
- memoryData_raw/PAL_5_2_3.xlsx
- memoryData_raw/PAL_60_1_2.xlsx
- memoryData_raw/PAL_60_1_3.xlsx
- memoryData_raw/PAL_60_2_2.xlsx
- memoryData_raw/PAL_60_2_3.xlsx
- memoryData_raw/PAL_61_1_2.xlsx
- memoryData_raw/PAL_61_1_3.xlsx
- memoryData_raw/PAL_61_2_2.xlsx
- memoryData_raw/PAL_61_2_3.xlsx
- memoryData_raw/PAL_62_1_2.xlsx
- memoryData_raw/PAL_62_1_3.xlsx
- memoryData_raw/PAL_62_2_2.xlsx
- memoryData_raw/PAL_62_2_3.xlsx
- memoryData_raw/PAL_63_1_2.xlsx
- memoryData_raw/PAL_63_1_3.xlsx
- memoryData_raw/PAL_63_2_2.xlsx
- memoryData_raw/PAL_63_2_3.xlsx
- memoryData_raw/PAL_64_1_2.xlsx
- memoryData_raw/PAL_64_1_3.xlsx
- memoryData_raw/PAL_64_2_2.xlsx
- memoryData_raw/PAL_64_2_3.xlsx
- memoryData_raw/PAL_65_1_2.xlsx
- memoryData_raw/PAL_65_1_3.xlsx
- memoryData_raw/PAL_65_2_2.xlsx
- memoryData_raw/PAL_65_2_3.xlsx
- memoryData_raw/PAL_66_1_2.xlsx
- memoryData_raw/PAL_66_1_3.xlsx
- memoryData_raw/PAL_66_2_2.xlsx
- memoryData_raw/PAL_66_2_3.xlsx
- memoryData_raw/PAL_67_1_2.xlsx
- memoryData_raw/PAL_67_1_3.xlsx
- memoryData_raw/PAL_67_2_2.xlsx
- memoryData_raw/PAL_67_2_3.xlsx
- memoryData_raw/PAL_68_1_2.xlsx
- memoryData_raw/PAL_68_1_3.xlsx
- memoryData_raw/PAL_68_2_2.xlsx
- memoryData_raw/PAL_68_2_3.xlsx
- memoryData_raw/PAL_69_1_2.xlsx
- memoryData_raw/PAL_69_1_3.xlsx
- memoryData_raw/PAL_69_2_2.xlsx
- memoryData_raw/PAL_69_2_3.xlsx
- memoryData_raw/PAL_6_1_2.xlsx
- memoryData_raw/PAL_6_1_3.xlsx
- memoryData_raw/PAL_6_2_2.xlsx
- memoryData_raw/PAL_6_2_3.xlsx
- memoryData_raw/PAL_70_1_2.xlsx
- memoryData_raw/PAL_70_1_3.xlsx
- memoryData_raw/PAL_70_2_2.xlsx
- memoryData_raw/PAL_70_2_3.xlsx
- memoryData_raw/PAL_71_1_2.xlsx
- memoryData_raw/PAL_71_1_3.xlsx
- memoryData_raw/PAL_71_2_2.xlsx
- memoryData_raw/PAL_71_2_3.xlsx
- memoryData_raw/PAL_72_1_2.xlsx
- memoryData_raw/PAL_72_1_3.xlsx
- memoryData_raw/PAL_72_2_2.xlsx
- memoryData_raw/PAL_72_2_3.xlsx
- memoryData_raw/PAL_73_1_2.xlsx
- memoryData_raw/PAL_73_1_3.xlsx
- memoryData_raw/PAL_73_2_2.xlsx
- memoryData_raw/PAL_73_2_3.xlsx
- memoryData_raw/PAL_74_1_2.xlsx
- memoryData_raw/PAL_74_1_3.xlsx
- memoryData_raw/PAL_74_2_2.xlsx
- memoryData_raw/PAL_74_2_3.xlsx
- memoryData_raw/PAL_75_1_2.xlsx
- memoryData_raw/PAL_75_1_3.xlsx
- memoryData_raw/PAL_75_2_2.xlsx
- memoryData_raw/PAL_75_2_3.xlsx
- memoryData_raw/PAL_76_1_2.xlsx
- memoryData_raw/PAL_76_1_3.xlsx
- memoryData_raw/PAL_76_2_2.xlsx
- memoryData_raw/PAL_76_2_3.xlsx
- memoryData_raw/PAL_77_1_2.xlsx
- memoryData_raw/PAL_77_1_3.xlsx
- memoryData_raw/PAL_77_2_2.xlsx
- memoryData_raw/PAL_77_2_3.xlsx
- memoryData_raw/PAL_78_1_2.xlsx
- memoryData_raw/PAL_78_1_3.xlsx
- memoryData_raw/PAL_78_2_2.xlsx
- memoryData_raw/PAL_78_2_3.xlsx
- memoryData_raw/PAL_79_1_2.xlsx
- memoryData_raw/PAL_79_1_3.xlsx
- memoryData_raw/PAL_79_2_2.xlsx
- memoryData_raw/PAL_79_2_3.xlsx
- memoryData_raw/PAL_7_1_2.xlsx
- memoryData_raw/PAL_7_1_3.xlsx
- memoryData_raw/PAL_7_2_2.xlsx
[truncated: 13 more entries]
